# Supplementary material for: In-Depth Analysis of the Re-Emergence of Respiratory Syncytial Virus at a Tertiary Care Hospital in Germany in the Summer of 2021 after the Alleviation of Non-Pharmaceutical Interventions Due to the SARS-CoV-2 Pandemic
Source: Viruses. 2023 Mar 29;15(4):877. doi: 10.3390/v15040877 (PMC10144477; doi:10.3390/v15040877)
Supplement: Supplementary file 1 [file viruses-15-00877-s001.zip]

Archive with 1 entries (1 files):
- viruses-2274213-supplementary.pdf
